# Supplementary material for: Spatial spillover analysis of a cluster-randomized trial against dengue vectors in Trujillo, Venezuela
Source: PLoS Negl Trop Dis. 2020 Sep 3;14(9):e0008576. doi: 10.1371/journal.pntd.0008576 (PMC7494074; doi:10.1371/journal.pntd.0008576)
Supplement: S1 Data — A tab-delimited file with three columns: ‘EASTING’, ‘NORTHING’, and finally ‘RESPONSE’ which is the number of containers positive for Aedes aegypti immature stages (larvae or pupae) at each location. As explained in the Methods section, some houses had identical GPS coordinates and were merged to the same location. (TXT) [file pntd.0008576.s002.txt]

EASTING	NORTHING	RESPONSE
342.267944337606	1036.19130618152	0
342.266106268291	1036.18947044535	0
342.284434278849	1036.19492533947	0
342.289948482605	1036.20043255028	0
342.295477733764	1036.20962618161	0
342.308321626507	1036.21694671381	0
342.306498608491	1036.218797396	0
342.322988532256	1036.22241656814	0
342.354152870026	1036.23334882144	0
342.357813951884	1036.23333388125	0
342.368804718331	1036.23513227229	0
342.3705901327	1036.22406554598	0
342.372465799811	1036.23511733347	0
342.383479126007	1036.24244535669	0
342.394447327572	1036.2387141265	0
342.396315467657	1036.24792270478	0
342.407291187681	1036.24603468741	0
342.416481482474	1036.25521339563	0
342.421958063221	1036.25150457561	0
342.425649216892	1036.25886247806	0
342.432941300568	1036.25145977461	0
342.434816949297	1036.2625115624	0
342.445792665255	1036.26062355561	0
342.451299317088	1036.2642875758	0
342.451336904596	1036.27350362054	0
342.454990463907	1036.27164548008	0
342.460452010834	1036.26425024792	1
342.464113088246	1036.26423531737	0
342.471427726413	1036.26236224852	0
342.473295847329	1036.27157082771	0
342.475126385602	1036.27156336295	0
342.478832559608	1036.28260768627	1
342.4843241727	1036.2825852928	0
342.487947668933	1036.27335432075	0
342.48978572272	1036.27519006536	0
342.493536986079	1036.29729364147	0
342.497100359223	1036.27331700123	0
342.530215347909	1036.31373325417	0
342.539352999885	1036.31000952648	0
342.546720223489	1036.32103892933	0
342.543044125652	1036.31736743615	0
342.552241882052	1036.32838937787	0
342.559556509271	1036.32651632446	0
342.576113956808	1036.34672446754	0
342.522968349139	1036.33219518946	0
342.519337338018	1036.33958294953	0
342.539413109138	1036.3247551935	0
342.5212430203	1036.35800757179	0
342.02109973819	1036.26051479863	0
342.028399293423	1036.254955219	0
342.017355735289	1036.24025443946	0
342.079473631927	1036.21050857504	0
342.075759799322	1036.19762106065	0
342.06841501504	1036.19212135913	0
342.072098710046	1036.19763602706	0
342.081266502435	1036.20128503464	0
342.050260289302	1036.22906043177	0
342.099677420243	1036.22701516921	0
342.12522969501	1036.20847831518	0
342.101492895552	1036.22332126434	0
342.13619789316	1036.20474700946	0
342.17800673639	1036.13268976549	0
342.179844812811	1036.13452549845	0
342.159731387799	1036.14013739136	0
342.187189587592	1036.14002522025	0
342.185374099538	1036.1437191191	0
342.183551082497	1036.14556980739	0
342.181720536169	1036.14557728507	0
342.207566507896	1036.1989257119	0
342.211220066674	1036.19706754775	0
342.213058138697	1036.19890328165	0
342.229510447776	1036.19330636431	0
342.231356046407	1036.19698530939	0
342.249646428033	1036.19322413578	0
342.256998707264	1036.20056707807	0
342.255160637718	1036.1987313424	0
342.214474647657	1036.0975192279	0
342.20167586503	1036.10125798189	0
342.187069122836	1036.11053384959	0
342.207242789644	1036.11966765803	0
342.221985024895	1036.14356958575	0
342.234889171412	1036.16563578159	0
342.245887494311	1036.16927735167	0
342.249563636603	1036.17294882268	0
342.675159743993	1036.84399526066	0
342.700892017553	1036.86969574711	0
342.688116012495	1036.87896399642	0
342.655294577933	1036.91043280917	0
342.660868733357	1036.93068571622	0
342.591339570882	1036.93834211648	0
342.594993066926	1036.93648398017	0
342.612952463101	1036.85162176099	0
342.674994503857	1036.80344468709	0
342.687800574764	1036.8015492682	2
342.698776134658	1036.79966131158	0
342.696938113331	1036.79782556178	2
342.702429648478	1036.79780318831	0
342.70050902366	1036.77569215391	2
342.705895435996	1036.74986487476	0
342.709526429069	1036.74247713024	1
342.71682596114	1036.73691768052	1
342.687470141233	1036.72044812742	0
342.696607700205	1036.71672442396	0
342.672728384777	1036.6965460916	1
342.643620395345	1036.74090242914	0
342.643627907158	1036.74274563717	1
342.640004437816	1036.75197659785	0
342.603484315665	1036.77424432178	1
342.605314829177	1036.7742368596	0
342.486256229449	1036.75628999002	0
342.482595199013	1036.75630492549	1
342.499272848591	1036.80600436375	0
342.503151930774	1036.85944249303	1
342.505177947272	1036.9073584629	0
342.503400077814	1036.92026839497	0
342.527377124088	1036.96440833494	2
342.672475297083	1037.08362722447	0
342.707179651226	1037.06505339935	1
342.705341640991	1037.06321765087	0
342.751652310065	1037.19758534926	0
342.781045308487	1037.22327093409	1
342.796072166056	1037.31721486099	1
342.792508810716	1037.34119147296	0
342.794406877837	1037.35777288353	1
342.796252380468	1037.36145184131	1
342.829253648606	1037.37422007589	0
342.83663564081	1037.38893591161	2
342.789163242276	1037.41862110693	0
342.792133371146	1037.24903109795	0
342.769751933444	1038.04540135091	2
342.803854336727	1037.87937084004	0
342.795946532271	1037.73563046386	0
342.801430420227	1037.7337648766	0
342.778863851421	1037.58639776494	1
342.799036615065	1037.59553175226	0
342.789899271357	1037.5992554629	0
342.821385300684	1037.68944584133	0
342.828684644957	1037.68388638561	1
342.913336571834	1037.79413583252	0
342.911581177296	1037.81257535866	0
342.920695955271	1037.8033220494	0
342.911573670397	1037.81073215152	1
342.928145409696	1037.83462675161	0
342.929975870585	1037.83461929728	0
342.902631569913	1037.86237922981	0
342.933614274346	1037.82907476788	0
342.917335304016	1037.87706524358	0
342.915504845048	1037.87707269881	0
342.922924270906	1037.90100457111	0
342.906345042406	1037.87526676902	0
342.882496511777	1037.86246124862	0
342.923081921126	1037.93971192143	0
342.88248900312	1037.86061804123	0
342.921341554684	1037.9618378632	0
342.921656882948	1038.03925256733	0
342.919848956315	1038.04478964537	0
342.910734244721	1038.05404296456	0
342.907246051672	1038.09645164865	0
342.897981165305	1038.06884082367	0
342.876180998548	1038.10948088759	0
342.848701737619	1038.10406315572	0
342.850554722255	1038.1095853192	0
342.894530539787	1038.12046554921	0
342.894568089895	1038.12968158693	0
342.872625256824	1038.13530071305	0
342.687763024209	1036.79233322932	1
342.665871990511	1036.81085481511	0
342.578608710704	1036.9586696618	0
342.708221560321	1036.8715091224	2
342.726376467721	1036.83457039615	3
342.65788897466	1036.64868235675	0
342.656065966108	1036.6505330234	0
342.626852780434	1036.66908445677	1
342.55931148017	1036.71544076399	1
342.559318995821	1036.71728397259	0
342.553842478026	1036.72099278198	0
342.544629765235	1036.70628443443	1
342.530030729639	1036.7174034062	0
342.544607216463	1036.70075480835	0
342.506249047384	1036.72118688032	1
342.477111173135	1036.75817053856	0
342.637628195038	1037.06718012662	1
342.657778714575	1037.07078445878	0
342.646765663693	1037.06345639765	0
342.655918161003	1037.0634190876	0
342.751156677879	1037.07593364492	1
342.743827175662	1037.07412026744	0
342.804030939365	1037.02410761644	0
342.778328860843	1037.00577991434	0
342.74712023223	1036.98378818118	1
342.730630689842	1036.9801688815	0
342.752649281977	1036.99298184836	1
342.763662326079	1037.00030993943	0
342.791104836165	1036.99651169124	0
342.803790746631	1036.96512498776	0
342.779851576425	1036.93020095998	0
342.812988294148	1036.97614696082	0
342.805756354837	1036.99829526192	0
342.816746868762	1037.00009374522	1
342.847835373074	1036.99259421729	0
342.78352009266	1036.93202925745	1
342.57839073726	1036.90521661059	1
342.714126123004	1036.97286317289	0
342.726857041748	1036.95253568212	0
342.732341045118	1036.95067010199	0
342.745071981691	1036.93034262	0
342.739633026986	1036.94326744303	0
342.74314386789	1036.90638837915	0
342.744989390541	1036.91006733762	1
342.122269860915	1036.82781981746	0
342.122262323579	1036.8259766057	0
342.12775386703	1036.82595414987	3
342.13689890257	1036.82407351357	2
342.136733100227	1036.78352285761	0
342.12208896852	1036.78358273572	0
342.109297965574	1036.78916476907	0
342.107444835995	1036.7836426194	0
342.163896989606	1036.71152535679	1
342.176748296297	1036.720689037	0
342.222518801731	1036.72234522334	0
342.216876607477	1036.68550344381	0
342.220522585256	1036.68180206227	0
342.216748569269	1036.6541688576	0
342.202096860829	1036.65238548693	0
342.227799480617	1036.67071287881	0
342.223957690604	1036.62649077637	0
342.169644720006	1036.77417209526	0
342.228145927159	1036.75550058086	0
342.213441530861	1036.74081473432	0
342.218918020334	1036.73710587128	0
342.246202585673	1036.6945998301	0
342.26425931509	1036.63369909824	0
342.228281500844	1036.78867837825	0
342.246752343108	1036.82915422061	0
342.266865399141	1036.82354231884	0
342.27604055687	1036.82903455931	0
342.279716643054	1036.83270602453	0
342.268613080014	1036.80325952243	0
342.338217784436	1036.81403467095	0
342.338082301864	1036.78085688699	1
342.343581373542	1036.782677673	0
342.3655927049	1036.79364724414	0
342.371076722529	1036.79178161364	0
342.372884661604	1036.78624451041	0
342.374685076378	1036.77886419741	0
342.38938938968	1036.7935500942	0
342.394918552538	1036.80274372619	0
342.420605926206	1036.81738479959	0
342.418662568307	1036.78974412589	0
342.418587339888	1036.77131202948	0
342.418572294363	1036.76762561021	0
342.43131067941	1036.74914122044	1
342.403883032284	1036.75662612213	0
342.354331166123	1036.72549331489	0
342.34517857792	1036.72553068439	0
342.361705912869	1036.73836589082	0
342.407416171432	1036.72527661457	0
342.409209074422	1036.71605309518	0
342.339611763464	1036.70712100578	0
342.335958252519	1036.70897916461	0
342.34508074179	1036.70156895316	0
342.354165608222	1036.68494269437	0
342.366994293869	1036.68857680252	0
342.357796547215	1036.67755490783	0
342.383371157968	1036.66454782334	0
342.383356110658	1036.66086140378	0
342.377864549202	1036.66088381971	0
342.30580436142	1036.49712958607	0
342.314949479486	1036.49524900528	0
342.32046364217	1036.50075621416	0
342.32227911995	1036.4970623204	0
342.364373752628	1036.49504724146	1
342.377194974275	1036.49683815232	0
342.368087471886	1036.5079347667	0
342.369955615636	1036.51714334396	0
342.360780407688	1036.5116510729	0
342.406385649136	1036.47275690501	0
342.411952446298	1036.49116659134	0
342.415651107294	1036.50036769998	0
342.411959967327	1036.49300980077	0
342.415621023744	1036.49299486236	0
342.426596672351	1036.49110683989	0
342.422935615915	1036.49112177723	0
342.419297121504	1036.49666634305	0
342.441248417218	1036.49289030322	0
342.452201508745	1036.4854726608	0
342.468683781119	1036.48724866738	0
342.474145293338	1036.47985343215	0
342.481474924466	1036.48166677678	0
342.479674467186	1036.48904707852	0
342.50713990109	1036.49077830626	0
342.508992977955	1036.49630046779	0
342.507117351722	1036.48524867998	0
342.512654032674	1036.49628553853	0
342.525430145742	1036.48701724571	0
342.532774802151	1036.49251701666	0
342.541934953731	1036.49432290847	0
342.549324693509	1036.51088193289	0
342.585950244563	1036.51441910858	0
342.589633834662	1036.51993381099	1
342.607999186238	1036.53460486943	0
342.600722160985	1036.54569396021	0
342.609927366864	1036.55855911439	0
342.617219414789	1036.5511564414	0
342.613588414236	1036.55854419382	0
342.622748543913	1036.56035010192	0
342.439673567484	1036.5555668861	1
342.439666047316	1036.55372367681	0
342.443327097576	1036.55370874016	0
342.443319577595	1036.5518655309	0
342.388418860924	1036.55577603602	0
342.3920046879	1036.53732899833	0
342.395658218265	1036.53547084781	0
342.39928918318	1036.52808306905	0
342.404758198213	1036.52253103049	0
342.40841925193	1036.52251609098	0
342.346309248447	1036.55410467872	0
342.339039820299	1036.56703704077	1
342.340862820554	1036.56518635754	0
342.355552168414	1036.57618583426	1
342.353744217078	1036.5817229366	0
342.364780031375	1036.59458057096	0
342.359273411519	1036.59091656833	0
342.359318557404	1036.60197582767	1
342.344531395933	1036.56701462133	0
342.335514226255	1036.6002297683	0
342.319250253205	1036.65190692047	0
342.315604264132	1036.65560829078	0
342.383107837706	1036.60003548193	0
342.384998546405	1036.61477368831	0
342.377706550143	1036.62217641389	0
342.381375118256	1036.62400468014	0
342.374022934095	1036.61666172831	0
342.482279387144	1036.67889014167	0
342.474904675932	1036.66601754745	0
342.460268038997	1036.66792049982	1
342.485947943811	1036.68071841636	0
342.452945960566	1036.66795037351	0
342.440245139071	1036.69565079684	0
342.452795555786	1036.63108618785	0
342.40163874644	1036.65525706071	0
342.392478620116	1036.65345120678	0
342.683067658415	1036.98773564182	0
342.684928207968	1036.9951010138	0
342.710510178549	1036.98393733654	0
342.710555241216	1036.9949965833	0
342.703030444273	1036.94525980752	0
342.666352738258	1036.92882012673	0
342.702797625851	1036.88812036634	0
342.697268552081	1036.87892670275	0
342.695453064918	1036.88262057691	0
342.693585005032	1036.87341199653	0
342.702827666223	1036.89549319738	0
342.702887747602	1036.91023885952	0
342.699369434848	1036.94527472512	0
342.726661802012	1036.90461228389	1
342.717426666018	1036.88437428727	0
342.752116214731	1036.8621141198	0
342.766610146908	1036.82519033085	0
342.762926606871	1036.81967561889	0
342.750045469777	1036.80313893968	0
342.75183844556	1036.7939154476	0
342.740742764325	1036.76631207023	0
342.755371853963	1036.76256601324	0
342.75733748686	1036.79573628931	0
342.757615246813	1036.86393496016	0
342.702106755739	1036.71854525978	0
342.714995446653	1036.73692513714	0
342.801457378058	1036.84163756763	0
342.790196628528	1036.77348362743	0
342.794300463484	1036.88221793761	0
342.799844522602	1036.89509802573	2
342.801690039804	1036.89877698615	0
342.818254651669	1036.92082838995	0
342.821960689668	1036.93187272572	0
342.849470779566	1036.94466338824	0
342.85129377986	1036.94281272975	0
342.867925870501	1036.98145300835	0
342.847715312202	1036.96310290809	0
342.845869801829	1036.95942394647	0
342.844031794974	1036.95758819172	0
342.773962211495	1036.83253334098	0
342.76311427827	1036.86575580122	0
342.764937279379	1036.86390513866	0
342.798089072581	1036.91353755059	0
342.798224177384	1036.94671527889	0
342.75922805223	1036.81047449255	0
341.979067245378	1036.72518403246	0
342.002818754833	1036.71402737562	1
342.008332942657	1036.71953454257	0
341.997259311125	1036.69746093412	0
342.057606198144	1036.68246810102	0
342.084694675155	1036.59203841858	1
342.095647682754	1036.58462066014	0
342.12125997628	1036.58082945637	0
342.157908165648	1036.58989585617	0
342.150510722143	1036.57149367161	0
342.154096436297	1036.55304659435	0
342.115685504549	1036.56057658059	1
342.133990775254	1036.56050174673	0
342.146796929803	1036.55860615685	0
342.163324406402	1036.57144129801	0
342.166962859064	1036.56589670127	0
342.172333912126	1036.53638287888	0
342.179678620926	1036.54188258902	0
342.190609062673	1036.52893522956	1
342.188816194511	1036.53815876478	0
342.18877100262	1036.52709949863	0
342.188755938762	1036.52341307659	0
342.19966379553	1036.5049360883	0
342.194247523826	1036.52339063671	0
342.219807145947	1036.50669703048	0
342.230752670624	1036.49743610754	1
342.236259317419	1036.50110009551	0
342.24359649198	1036.50475660672	0
342.243566375448	1036.49738376427	0
342.254534493372	1036.49365248094	0
342.27461762223	1036.48066776917	0
342.19066931804	1036.54368091768	0
342.183362273017	1036.5473972611	0
342.166917659682	1036.55483743406	0
342.159610618529	1036.55855378266	0
342.123331644408	1036.63980474246	0
342.132469189965	1036.63608090039	0
342.132446583716	1036.63055126586	0
342.148928831087	1036.63232712903	0
342.148898692702	1036.62495428347	0
342.159859233464	1036.61937975487	0
342.007562300878	1036.08361885529	1
341.981813977615	1036.0542322684	0
341.979674362065	1035.97866806217	0
341.955839442215	1035.96954932809	0
341.93205728951	1035.97333309321	2
341.877110424544	1035.96618493108	1
341.851475081209	1035.96444659893	1
341.807458697941	1035.94435108883	0
341.73432693856	1035.96676948317	0
341.670317821086	1035.98177766705	0
341.659221178291	1035.95417445993	0
341.635439016548	1035.95795841047	1
341.98506804142	1035.95468384907	1
341.990620009452	1035.96940708759	1
341.99058986048	1035.96203424	0
342.005158946753	1035.94354224121	0
342.010658154337	1035.94536299941	1
342.067292416704	1035.91748285491	0
342.080076191761	1035.91005764155	0
342.125825082573	1035.90618422553	0
342.134940223396	1035.89693077918	0
342.145878398169	1035.88582664733	0
342.156831636558	1035.87840894089	0
342.176802180378	1035.83777606834	0
342.094298893621	1035.80677797743	0
342.041129691524	1035.78671959242	0
342.002702908218	1035.790563153	0
341.946106168768	1035.82765942966	0
341.997377001937	1035.83113626202	0
342.067224618199	1035.90089395312	0
342.178580050373	1035.82486611942	0
342.17487376304	1035.8138218079	0
342.211665620278	1035.85790935735	0
342.215597674414	1035.92424997822	0
342.215590148219	1035.92240676794	0
341.876052380751	1036.60210839795	1
341.88698271382	1036.58916093426	0
341.907186427787	1036.60566741348	3
341.905310625208	1036.59461562912	1
341.90887358497	1036.57063887181	0
341.917935684189	1036.54848284904	0
341.903132993426	1036.50983532322	0
341.923314101495	1036.52081217681	1
341.947322216846	1036.57232473606	1
341.952813800135	1036.57230226079	1
341.941687298598	1036.53732616937	1
341.950877662893	1036.54650477444	0
341.954568894004	1036.55386264228	0
341.950696624113	1036.50226767001	0
341.85724895244	1036.48053127569	0
341.860932659774	1036.4860459247	1
341.875478814778	1036.46202419339	0
341.912112116809	1036.46740395941	0
341.963465086532	1036.49115595814	0
341.994553956769	1036.48365578213	1
342.012836652619	1036.47805125971	0
342.02198177184	1036.47617060813	0
342.018298089157	1036.47065594712	0
342.038388709461	1036.45951431454	0
342.036558176976	1036.45952180135	0
342.042057312843	1036.46134255318	0
342.05306312067	1036.46682727088	0
342.065884381912	1036.468618082	2
342.078728251711	1036.47593853243	0
342.089734048883	1036.4814232592	0
342.07507472586	1036.47779671431	0
342.07884130545	1036.50358670877	0
342.075225468606	1036.51466095005	0
342.055157486858	1036.53133220239	0
342.031443544555	1036.55170486746	0
342.027805107704	1036.55724947965	1
341.978644834697	1036.62196412555	0
342.07499935648	1036.45936459668	0
342.043759694813	1036.43000046329	0
342.058351203323	1036.41703809283	0
342.018034209138	1036.40614352242	0
342.018026669948	1036.40430031032	0
342.012542603617	1036.40616598485	0
342.107798231143	1036.42236565013	0
342.104129628433	1036.4205374052	0
342.105930021961	1036.41315707588	1
342.113259693341	1036.41497035511	0
342.116860485516	1036.40020969818	0
342.113191881429	1036.39838145215	1
342.140672502532	1036.40379885398	0
342.133372965963	1036.40935841462	0
342.138879635368	1036.41302239184	0
342.144378770426	1036.41484315846	0
342.149877904856	1036.41666392579	0
342.157192506978	1036.41479079067	0
342.164514641868	1036.41476086812	0
342.179151379481	1036.41285781622	1
342.190119519315	1036.40912651744	0
342.195603589864	1036.40726086934	0
342.206586792623	1036.40721599729	0
342.213908927537	1036.40718608433	0
342.217577524607	1036.40901433908	0
342.226722663152	1036.40713373999	0
342.250512070963	1036.40519332988	0
342.252357660529	1036.40887227454	0
342.041703019966	1036.37471159155	0
342.270602776542	1036.39405183366	0
342.155557828059	1036.46272176201	0
342.155550295014	1036.46087855082	2
342.130020798236	1036.48494504434	0
342.137335386525	1036.48307190329	0
342.117297505118	1036.50711596257	0
342.259679793824	1036.40884237021	0
342.268772242615	1036.39405930898	0
342.281540820916	1036.38294772204	0
342.287024897787	1036.38108208817	0
342.298008104067	1036.38103724324	0
342.30347713094	1036.37548519171	0
342.301654121807	1036.37733587544	0
341.645694793341	1036.22703020815	0
341.687835123461	1036.23607371711	0
341.696980297959	1036.23419299511	0
341.700656495312	1036.23786442097	0
341.70245682878	1036.23048406318	0
341.700762239966	1036.26366941965	0
341.700769793256	1036.26551263385	0
341.706314297041	1036.27839262932	0
341.689982932302	1036.31348121553	0
341.845699696924	1036.34233525145	0
341.827341467716	1036.3295077127	0
341.900412181616	1036.2923436919	0
341.877932653664	1036.16709512442	0
341.89249405643	1036.14675984866	0
341.887108022029	1036.17258730257	0
341.905609611355	1036.22043591845	0
341.916841794771	1036.28121699023	0
341.911289822837	1036.26649376249	0
341.909481910384	1036.27203089216	0
341.924073449818	1036.25906847425	0
341.927711908201	1036.25352385512	0
341.933195995141	1036.25165817135	1
341.894852659859	1036.27577725288	0
341.922356048692	1036.28672415488	2
341.924201675793	1036.29040308921	0
341.977129025494	1036.25147843012	0
341.991826142762	1036.26432101257	0
342.181848119836	1036.62481960883	1
342.187332157899	1036.62295395467	0
342.19463918774	1036.61923760976	0
342.187354756119	1036.62848358803	0
342.191008270317	1036.62662541529	0
342.189177746847	1036.62663289605	0
342.179927200175	1036.60270855609	0
342.185448904901	1036.61005895771	0
342.181735126397	1036.59717144165	0
342.18541877415	1036.60268611326	0
342.183558118615	1036.59532074963	0
342.189042161136	1036.59345509639	0
342.196371793311	1036.5952683858	0
342.207362474124	1036.59706671686	0
342.201863367993	1036.59524594546	0
342.203663766031	1036.58786562163	0
342.229366422968	1036.60619302031	0
342.234857995388	1036.60617058443	0
342.236688519499	1036.60616310597	0
342.25495611328	1036.5968722731	0
342.267762255212	1036.59497672236	0
342.282376338342	1036.5875440686	0
342.302466947359	1036.576402575	0
342.309789047452	1036.57637267538	0
342.315280622388	1036.57635025158	0
342.311627098891	1036.5782084109	0
342.320757145225	1036.57264140829	0
342.286029859903	1036.58568590616	0
342.243867550324	1036.57111218993	0
342.234714921575	1036.57114958011	0
342.252975003789	1036.5600155383	0
342.265751044357	1036.55074714674	0
342.269389512642	1036.54520256222	0
342.273035510067	1036.54150118866	0
342.273050566146	1036.54518760955	0
342.269344343517	1036.53414329942	0
342.274858509044	1036.53965050205	0
341.951893587124	1036.34743032175	0
341.957370119012	1036.34372142701	0
341.995796346142	1036.3398777365	0
341.999449883438	1036.33801954865	0
341.938996850907	1036.32720741572	0
341.944465842928	1036.32165530689	0
341.959102618632	1036.31975217541	0
341.970048152373	1036.31049117806	0
341.984684932146	1036.30858805711	0
341.984692472218	1036.31043126936	0
341.988361091965	1036.31225950529	0
342.004835949802	1036.31219211609	0
342.00299787088	1036.31035639131	0
342.013973570794	1036.30846825659	0
342.032256354967	1036.30286375681	0
342.052347073119	1036.29172214622	0
342.066931107699	1036.27691657659	0
342.066916035914	1036.2732301533	0
342.092460729724	1036.25285005875	0
342.141832631331	1036.23974557931	0
342.150970278739	1036.23602175692	0
342.182044315035	1036.22483534764	0
342.290129079146	1036.2446695911	0
342.29382026031	1036.25202748481	0
342.346717874268	1036.20573055832	0
342.354002435159	1036.19648462985	0
342.355780327503	1036.18357469316	0
342.366741024348	1036.17800024788	0
342.368541484806	1036.17061994097	0
342.372104806363	1036.14664328083	0
342.373942871576	1036.14847902154	0
342.021514346729	1036.36189145845	0
342.052678701284	1036.3728234653	0
342.111308604117	1036.3854864549	0
342.069138456147	1036.36906967621	0
342.111316138715	1036.38732966634	0
342.162578656482	1036.38896339338	0
342.160740589292	1036.38712766271	0
342.149772444419	1036.39085896927	0
342.124084682334	1036.3762180209	0
342.098298944743	1036.3376153374	0
342.100106878314	1036.33207821999	0
342.151369471784	1036.33371194326	0
342.153207541628	1036.33554767389	1
342.153200009413	1036.33370446279	0
342.155038079152	1036.3355401935	0
342.193592320256	1036.36303128777	0
342.195400265016	1036.35749417663	0
342.193554667932	1036.3538152336	0
342.191694009576	1036.34644986894	0
342.226511849555	1036.35552384256	0
342.226526907324	1036.35921026377	0
342.224718958446	1036.36474737279	0
342.22834238561	1036.35551636551	0
342.222865835521	1036.35922521819	1
342.233818936687	1036.35180751376	0
342.259438914781	1036.34985963773	0
342.257646015571	1036.35908316517	1
342.270452238163	1036.35718762746	0
342.281427925696	1036.35529956863	0
342.285081470963	1036.35344140963	0
342.296072210732	1036.35523977545	0
342.310693920464	1036.34965035779	0
342.307047898957	1036.35335172417	1
342.327221410087	1036.36248557297	0
342.356555105202	1036.37342528427	0
342.358378116779	1036.37157460356	0
342.354747139623	1036.37896238454	0
342.338309951514	1036.38824567798	0
342.33281835032	1036.38826809447	0
342.34014048522	1036.38823820598	0
342.354754662554	1036.38080559427	0
342.212425803745	1036.04407360104	0
342.227122896838	1036.05691627172	0
342.228976026739	1036.06243842777	0
342.230851735896	1036.07349021477	0
342.263846773271	1036.08441494155	0
342.256562205925	1036.09366088655	0
342.247462146358	1036.10660072821	0
342.256614884752	1036.10656335765	0
342.256637461591	1036.11209298815	0
342.265699896959	1036.08993709845	0
342.271311940101	1036.11940603974	0
342.27137966552	1036.13599493045	0
342.286008985497	1036.13224872603	0
342.302732186778	1036.19300740182	0
342.29165863351	1036.17093371751	0
342.289828089157	1036.17094119025	0
342.291628536028	1036.16356087762	0
342.291816648771	1036.20964112736	0
342.319034044122	1036.15054632936	0
342.315365430756	1036.14871806224	0
342.315485802077	1036.17820941909	0
342.351991375527	1036.15225507046	0
342.31913936658	1036.17635126624	0
342.331900516247	1036.16339650051	0
