# Supplementary material for: Spatial spillover analysis of a cluster-randomized trial against dengue vectors in Trujillo, Venezuela
Source: PLoS Negl Trop Dis. 2020 Sep 3;14(9):e0008576. doi: 10.1371/journal.pntd.0008576 (PMC7494074; doi:10.1371/journal.pntd.0008576)
Supplement: S5 Data — Fourth of a set of four files which make up the ESRI shapefile format. (PRJ) [file pntd.0008576.s006.prj]

PROJCS["WGS_1984_UTM_Zone_19N",GEOGCS["GCS_WGS_1984",DATUM["D_WGS_1984",SPHEROID["WGS_1984",6378137,298.257223563]],PRIMEM["Greenwich",0],UNIT["Degree",0.017453292519943295]],PROJECTION["Transverse_Mercator"],PARAMETER["latitude_of_origin",0],PARAMETER["central_meridian",-69],PARAMETER["scale_factor",0.9996],PARAMETER["false_easting",500],PARAMETER["false_northing",0],UNIT["kilometre",1000]]
